# Supplementary material for: SNX27-driven membrane localisation of OTULIN antagonises linear ubiquitination and NF-κB signalling activation
Source: Cell Biosci. 2021 Jul 27;11:146. doi: 10.1186/s13578-021-00659-5 (PMC8314547; doi:10.1186/s13578-021-00659-5)
Supplement: Supplementary file 6 — Additional file 6: Table S1. Interaction proteins of SNX27. [file 13578_2021_659_MOESM6_ESM.xlsx]

## Sheet: significant_proteins（0.05，1）
name	ID	SNX27__vs_WT__p.val	SNX27__vs_WT__p.adj	SNX27__vs_WT__significant	SNX27__vs_WT__ratio	SNX27__centered	WT__centered
A8K9U1	A8K9U1	4.39991e-07	1.57e-05	TRUE	2.61	1.31	-1.31
AAAS	Q53HS1	3.69235e-06	0.00471	TRUE	2.01	1.01	-1.01
ABCA7	Q8IZY2	4.21561e-07	1.35e-05	TRUE	4.18	2.09	-2.09
ABCC4	O15439	2.78215e-07	2.64e-06	TRUE	7.46	3.73	-3.73
ABL2	P42684	1.13477e-05	0.0266	TRUE	2.84	1.42	-1.42
ABLIM1.1	O14639	1.17921e-05	0.0279	TRUE	2.11	1.05	-1.05
ABTB2	Q8N961	4.10138e-08	5.16e-11	TRUE	6.16	3.08	-3.08
ACAP2	Q15057	8.02772e-09	1.84e-14	TRUE	9.79	4.89	-4.89
ADD1	E7EV99	5.71017e-06	0.00998	TRUE	-2.03	-1.01	1.01
AFTPH	Q53GW0	5.00267e-06	0.00803	TRUE	2.12	1.06	-1.06
AGMAT	A0A024QZ78	3.82512e-08	3.12e-11	TRUE	5.19	2.6	-2.6
AHDC1	Q5TGY3	3.74165e-08	2.68e-11	TRUE	3.88	1.94	-1.94
AHNAK2	Q8IVF2	3.53621e-06	0.00435	TRUE	-2.69	-1.35	1.35
AKAP10	Q2XPN4	1.0091e-06	0.000238	TRUE	3.33	1.67	-1.67
AKT2	A0A0U4CQG9	1.97022e-07	5.81e-07	TRUE	3.99	1.99	-1.99
ANKFY1	Q9P2R3	1.73251e-06	0.000952	TRUE	3.68	1.84	-1.84
ANKRD27	Q96NW4	1.77102e-05	0.0461	TRUE	3	1.5	-1.5
ANKRD28	A0A024R2G8	2.80511e-06	0.00273	TRUE	1.92	0.961	-0.961
ANKRD50	Q9ULJ7	5.88007e-08	6.73e-10	TRUE	5.36	2.68	-2.68
ANKS1A	Q92625	3.76915e-07	8.92e-06	TRUE	6.11	3.05	-3.05
ANO6	Q4KMQ2	7.39238e-06	0.0149	TRUE	2.4	1.2	-1.2
AP3M1	A0A024QZR5	9.31129e-06	0.0206	TRUE	2.63	1.31	-1.31
ARF6	Q6FH17	1.09611e-07	3.01e-08	TRUE	-4.08	-2.04	2.04
ARHGAP39	B4DK23	8.52186e-06	0.0182	TRUE	3.12	1.56	-1.56
ARHGAP42	E9PJK4	2.00372e-07	6.26e-07	TRUE	4.63	2.32	-2.32
ARHGEF7	A0A024RDY9	1.9295e-09	1.84e-14	TRUE	8.18	4.09	-4.09
ARID1A	A0A0S2Q0B1	2.32013e-07	1.19e-06	TRUE	-4.36	-2.18	2.18
ARID5B	Q14865	1.54918e-05	0.0394	TRUE	1.66	0.831	-0.831
ASNSD1	Q9NWL6	2.48963e-08	1.01e-12	TRUE	6.64	3.32	-3.32
ATAD1	B4E2J1	4.22443e-07	1.36e-05	TRUE	3.8	1.9	-1.9
ATP1B3	D3DNF9	6.08378e-08	8.34e-10	TRUE	3.19	1.6	-1.6
ATP2B4	A0A024R968	1.66854e-06	0.000872	TRUE	4.16	2.08	-2.08
ATP5D	P30049	1.91108e-07	5.06e-07	TRUE	5.04	2.52	-2.52
B4E0E6	B4E0E6	1.39858e-07	1.09e-07	TRUE	6.18	3.09	-3.09
B7Z8T0	B7Z8T0	7.97469e-06	0.0166	TRUE	2.87	1.44	-1.44
BCAS2	B2R7W3	1.03338e-05	0.0236	TRUE	-1.96	-0.982	0.982
BCL10	O95999	1.40361e-05	0.0349	TRUE	-1.47	-0.733	0.733
BRCC3	P46736	8.6602e-10	1.84e-14	TRUE	8.75	4.37	-4.37
BRD2	H0Y6K2	5.52114e-08	4.47e-10	TRUE	-3.5	-1.75	1.75
BRD3	A0A024R8H6	2.1953e-06	0.00161	TRUE	-3.71	-1.85	1.85
BTF3L4	Q6PJ77	7.2892e-06	0.0146	TRUE	-3.86	-1.93	1.93
BUD13	A8K4Z6	2.57319e-06	0.00227	TRUE	-2.56	-1.28	1.28
C10orf4	D3DR40	3.13003e-07	4.31e-06	TRUE	-3.45	-1.72	1.72
C11orf84	Q9BUA3	7.46753e-07	9.67e-05	TRUE	4.18	2.09	-2.09
C12orf57	Q99622	2.21385e-08	3.5e-13	TRUE	6.45	3.23	-3.23
C16orf13	H3BS73	1.68052e-05	0.0434	TRUE	-1.45	-0.724	0.724
C18orf24	A0A024R294	3.47226e-07	6.52e-06	TRUE	4.16	2.08	-2.08
C1R	F5H2D0	2.5458e-06	0.00222	TRUE	-4.37	-2.19	2.19
C21orf59	G8XV63	2.4614e-06	0.00207	TRUE	-3.04	-1.52	1.52
C2orf33	A0A024R491	1.74104e-05	0.0452	TRUE	-2.02	-1.01	1.01
C5orf24	Q7Z6I8	1.31042e-07	7.87e-08	TRUE	-2.98	-1.49	1.49
C8orf33	Q9H7E9	2.37348e-06	0.00191	TRUE	-2.88	-1.44	1.44
CACYBP	A0A024R904	3.67849e-07	8.14e-06	TRUE	3.38	1.69	-1.69
CALU	B3KNG6	4.96112e-06	0.00792	TRUE	2.44	1.22	-1.22
CALU.1	Q6IAW5	2.28034e-07	1.11e-06	TRUE	5.06	2.53	-2.53
CAMSAP3	Q9P1Y5	8.93898e-06	0.0195	TRUE	2	1	-1
CAPZA1	A0A024R0E5	1.87108e-07	4.59e-07	TRUE	4.8	2.4	-2.4
CAPZA2	Q53GE2	4.11532e-08	5.28e-11	TRUE	5.28	2.64	-2.64
CAPZB	B2R7T8	1.55282e-06	0.000734	TRUE	4.58	2.29	-2.29
CCDC34	Q96HJ3	8.97619e-06	0.0196	TRUE	-2.15	-1.08	1.08
CCDC53	F5GXZ7	3.86995e-08	3.38e-11	TRUE	6.54	3.27	-3.27
CCZ1	P86791	2.59149e-06	0.0023	TRUE	1.83	0.914	-0.914
CDK2AP1	O14519	7.00301e-06	0.0137	TRUE	-2.41	-1.2	1.2
CDKL5	O76039	2.21918e-07	9.86e-07	TRUE	4.56	2.28	-2.28
CEBPZ	Q03701	1.30883e-05	0.032	TRUE	-2.59	-1.3	1.3
CENPJ	Q9HC77	1.33245e-07	8.56e-08	TRUE	7.05	3.52	-3.52
CENPU	D6R9S4	1.3402e-05	0.0329	TRUE	-1.51	-0.757	0.757
CENPV	Q7Z7K6	1.37245e-06	0.00054	TRUE	-2.83	-1.42	1.42
CHPF	A0A024R468	8.02047e-07	0.000121	TRUE	4.32	2.16	-2.16
CIT	O14578	6.98632e-08	1.98e-09	TRUE	6.25	3.12	-3.12
CKAP5	Q14008	8.84155e-06	0.0192	TRUE	1.73	0.866	-0.866
CNOT3	H7C3F5	4.55753e-06	0.00688	TRUE	-1.93	-0.966	0.966
CNP	A0A024R1T5	8.00782e-08	4.64e-09	TRUE	3.77	1.88	-1.88
COL5A3	Q59GD4	3.46864e-06	0.00419	TRUE	3.22	1.61	-1.61
CSNK1G2	P78368	5.57484e-06	0.0096	TRUE	2.6	1.3	-1.3
CWC22	Q9HCG8	4.3051e-07	1.46e-05	TRUE	-3.5	-1.75	1.75
CYC1	Q8TBT6	2.54477e-06	0.00222	TRUE	-2.7	-1.35	1.35
DCAF6	Q58WW2	2.02754e-06	0.00136	TRUE	3.21	1.61	-1.61
DDX39A	O00148	7.84412e-06	0.0162	TRUE	3.93	1.96	-1.96
DGKZ	Q13574	1.21873e-09	1.84e-14	TRUE	9.6	4.8	-4.8
DHX38	A8K6G9	2.32346e-07	1.2e-06	TRUE	2.64	1.32	-1.32
DHX40	Q8IX18	1.20519e-07	5.08e-08	TRUE	3.21	1.61	-1.61
DIABLO	A0A024RBT2	5.66038e-08	5.27e-10	TRUE	4.25	2.13	-2.13
DKFZp434F152	Q659F8	2.93667e-08	4.06e-12	TRUE	5.73	2.86	-2.86
DKFZp434F1720	Q8NDH0	1.86946e-05	0.049	TRUE	3.41	1.7	-1.7
DKFZp686F18120	Q8N1H4	1.09576e-06	0.000299	TRUE	2.97	1.49	-1.49
DKFZp686J1286	Q7Z3E9	8.90398e-09	1.84e-14	TRUE	9.25	4.62	-4.62
DKFZp686N0561	Q53X12	9.12498e-06	0.02	TRUE	1.81	0.904	-0.904
DNAJB6	O75190	4.72732e-07	2.05e-05	TRUE	-4.02	-2.01	2.01
DNAJC13	O75165	1.3218e-07	8.22e-08	TRUE	6.66	3.33	-3.33
DPP7	Q9UHL4	1.67394e-08	1.84e-14	TRUE	5.05	2.53	-2.53
DTL	F5GZ90	2.61279e-08	1.51e-12	TRUE	9.23	4.61	-4.61
DVL3	Q92997	1.17205e-07	4.37e-08	TRUE	5.74	2.87	-2.87
E2F7	Q96AV8	6.29781e-08	1.03e-09	TRUE	4.8	2.4	-2.4
EHD2	A0A024R0S6	9.85903e-07	0.000223	TRUE	2.72	1.36	-1.36
EIF2C2	A4FVC0	7.81062e-07	0.000111	TRUE	4.27	2.14	-2.14
EIF3M	H0YCQ8	1.22098e-05	0.0292	TRUE	2.38	1.19	-1.19
EIF4B	E7EX17	2.01036e-08	1.43e-13	TRUE	6.2	3.1	-3.1
EIF5	Q6IBU0	9.98392e-06	0.0226	TRUE	1.65	0.827	-0.827
ELOF1	K7EQ44	2.88862e-08	3.56e-12	TRUE	-4.89	-2.44	2.44
ERCC5-201	B4DGQ2	3.3255e-07	5.49e-06	TRUE	-3.46	-1.73	1.73
ERCC6L	Q2NKX8	6.22538e-08	9.59e-10	TRUE	4.61	2.3	-2.3
ETF1	D6RCB3	1.69965e-05	0.044	TRUE	-2.03	-1.02	1.02
EVI5	O60447	3.50299e-07	6.75e-06	TRUE	4.01	2	-2
EXOC4	Q6NX51	2.57298e-06	0.00227	TRUE	-3.04	-1.52	1.52
FAM175B	Q15018	5.83481e-08	6.41e-10	TRUE	5.65	2.82	-2.82
FAM21A	Q641Q2	4.31824e-09	1.84e-14	TRUE	7.82	3.91	-3.91
FAM21C	A0A096LPC5	6.90254e-09	1.84e-14	TRUE	10.1	5.05	-5.05
FAM65A	A0A0A0MTL6	3.51299e-08	1.69e-11	TRUE	5.73	2.87	-2.87
FAM83B	Q5T0W9	2.12864e-06	0.00151	TRUE	-2.09	-1.04	1.04
FAM96A	Q9H5X1	2.45339e-06	0.00205	TRUE	-2.42	-1.21	1.21
FAM96B	Q9Y3D0	1.42228e-05	0.0355	TRUE	-1.52	-0.758	0.758
FBXO3	E9PJM3	1.13917e-07	3.74e-08	TRUE	5.62	2.81	-2.81
FCHSD2	E9PG19	2.11182e-07	7.94e-07	TRUE	4.69	2.34	-2.34
FEZ2	Q0D2I6	1.52404e-07	1.66e-07	TRUE	3.4	1.7	-1.7
FNBP1	H0Y7W6	1.80544e-05	0.0472	TRUE	3.12	1.56	-1.56
FNBP1L	S4R347	9.3081e-06	0.0206	TRUE	2.1	1.05	-1.05
FOXP4	B7ZBM3	3.20345e-06	0.00359	TRUE	4.1	2.05	-2.05
FUS.1	H3BPE7	1.3602e-06	0.000528	TRUE	-4.61	-2.3	2.3
GATAD1	Q8WUU5	9.30604e-06	0.0206	TRUE	-2.96	-1.48	1.48
GET4	Q7L5D6	3.6442e-06	0.0046	TRUE	2.11	1.06	-1.06
GIGYF1	O75420	1.62692e-05	0.0418	TRUE	2.46	1.23	-1.23
GIPC1	A8K2I7	1.84024e-05	0.0482	TRUE	2.36	1.18	-1.18
GIT1	Q59FC3	1.76269e-08	3.34e-14	TRUE	8.6	4.3	-4.3
GIT1.1	Q9Y2X7	1.93899e-07	5.4e-07	TRUE	3.4	1.7	-1.7
GIT2.1	Q14161	8.01133e-10	1.84e-14	TRUE	10.4	5.19	-5.19
GKAP1	Q5VSY0	1.51182e-06	0.000687	TRUE	-2.79	-1.39	1.39
GOLPH3	B3KQ71	1.87375e-05	0.0492	TRUE	-1.99	-0.994	0.994
GPD2	A8K1Z2	1.67501e-06	0.00088	TRUE	2.45	1.22	-1.22
GPX8	B4DPY0	1.77316e-06	0.001	TRUE	3.29	1.64	-1.64
GTF3C5	Q5T7U1	1.80058e-05	0.047	TRUE	2.57	1.28	-1.28
hCG_1981838	A0A024RBU4	7.5618e-06	0.0154	TRUE	2.09	1.04	-1.04
hCG_28765	A0A024R167	5.22703e-06	0.00864	TRUE	4.01	2.01	-2.01
HDAC8	A6NMT1	1.9149e-07	5.1e-07	TRUE	-3.4	-1.7	1.7
HEATR5A	F5H619	3.68373e-06	0.00469	TRUE	2.71	1.36	-1.36
HEATR5B	B9EK47	4.30722e-06	0.00624	TRUE	2.83	1.42	-1.42
HEL-S-109	V9HW75	2.35923e-06	0.00189	TRUE	2.52	1.26	-1.26
HEL-S-80p	V9HW04	4.09594e-07	1.22e-05	TRUE	3.16	1.58	-1.58
HEL2	V9HW98	4.69317e-06	0.00723	TRUE	2.54	1.27	-1.27
HMG20B	A8K0D5	1.15358e-05	0.0271	TRUE	-1.89	-0.943	0.943
HMGN5	Q5JSK7	2.08453e-06	0.00144	TRUE	-2.75	-1.38	1.38
HSPA6	Q53FC7	1.21859e-08	1.84e-14	TRUE	-6.99	-3.49	3.49
HSPC142	A0A024R7L2	7.61363e-08	3.41e-09	TRUE	4.96	2.48	-2.48
HTATSF1	O43719	1.93348e-07	5.33e-07	TRUE	3.3	1.65	-1.65
IFI30	A0A024R7N7	9.2338e-08	1.12e-08	TRUE	5.08	2.54	-2.54
IKBKAP	Q8N516	2.12232e-06	0.0015	TRUE	2.8	1.4	-1.4
INO80B-WBP1	J3KQ70	1.19011e-06	0.000372	TRUE	-2.91	-1.46	1.46
IPO8	O15397	7.02181e-08	2.04e-09	TRUE	3.32	1.66	-1.66
ITFG3	Q9H0X4	6.94291e-06	0.0136	TRUE	1.64	0.82	-0.82
IVNS1ABP	Q9Y6Y0	5.28186e-09	1.84e-14	TRUE	6.79	3.39	-3.39
JAK1	P23458	2.37876e-07	1.33e-06	TRUE	3.81	1.91	-1.91
KATNA1	A8K7S5	4.15805e-06	0.00586	TRUE	2.72	1.36	-1.36
KBTBD2	A0A024RA38	6.05702e-06	0.011	TRUE	2.1	1.05	-1.05
KCTD2	Q14681	4.04599e-08	4.68e-11	TRUE	4.99	2.5	-2.5
KCTD3	Q9Y597	4.81246e-10	1.84e-14	TRUE	9.79	4.9	-4.9
KCTD5	Q9NXV2	1.00785e-05	0.0228	TRUE	4.21	2.1	-2.1
KDELC2	A0A024R3C4	7.18713e-07	8.57e-05	TRUE	2.82	1.41	-1.41
KIAA0196	Q12768	1.01753e-08	1.84e-14	TRUE	7.62	3.81	-3.81
KIAA0930.1	Q6ICG6	5.78443e-07	4.2e-05	TRUE	4.18	2.09	-2.09
KIAA1033	A0A087X256	3.14915e-08	7.07e-12	TRUE	9.64	4.82	-4.82
KIAA1033.1	B7ZKT9	3.66386e-08	2.3e-11	TRUE	5.12	2.56	-2.56
KIAA1212	D6W5D1	3.79014e-07	9.11e-06	TRUE	2.9	1.45	-1.45
KIAA2010	A0A024R6M2	1.43024e-07	1.22e-07	TRUE	3.92	1.96	-1.96
KIDINS220	A0A076NBC8	1.02915e-08	1.84e-14	TRUE	7.22	3.61	-3.61
KIDINS220.1	Q9ULH0	5.65047e-10	1.84e-14	TRUE	11.5	5.73	-5.73
KIF22	B7Z9T5	4.90785e-06	0.00778	TRUE	-2.72	-1.36	1.36
KIF3C	B7ZM25	4.37367e-07	1.54e-05	TRUE	4.51	2.26	-2.26
KPNA4	O00629	1.18482e-06	0.000368	TRUE	-3.1	-1.55	1.55
LACTB	P83111	5.36945e-08	3.7e-10	TRUE	4.05	2.03	-2.03
LEMD3	A0A024RBB9	1.23463e-06	0.00041	TRUE	-3.85	-1.92	1.92
LEPREL1	Q8IVL5	1.20644e-05	0.0288	TRUE	2.2	1.1	-1.1
LIX1L	B3KY58	4.65923e-07	1.94e-05	TRUE	2.71	1.35	-1.35
LMBRD2	B4DTZ7	7.85372e-06	0.0162	TRUE	3.22	1.61	-1.61
LMO7.1	E9PMS6	1.76176e-07	3.45e-07	TRUE	3.56	1.78	-1.78
LPHN1	O94910	6.29928e-07	5.59e-05	TRUE	4.36	2.18	-2.18
LRFN1	Q9P244	1.63848e-08	1.84e-14	TRUE	6.97	3.48	-3.48
LRFN4	A0A024R5I6	2.3125e-09	1.84e-14	TRUE	8.44	4.22	-4.22
LRRC1	Q9BTT6	9.04656e-09	1.84e-14	TRUE	6.5	3.25	-3.25
LRRFIP2	A0A1S5UZ17	9.80879e-06	0.022	TRUE	2.12	1.06	-1.06
LSM3	P62310	1.18538e-06	0.000368	TRUE	-2.95	-1.47	1.47
LSM7	O75243	1.05704e-06	0.000271	TRUE	3.52	1.76	-1.76
LTBP1	C9JD84	1.51574e-06	0.000692	TRUE	2.85	1.42	-1.42
MAN2B1	B4E0K9	1.63265e-06	0.000829	TRUE	-2.33	-1.17	1.17
MAP3K7	Q5U0C9	1.15073e-06	0.000341	TRUE	4.86	2.43	-2.43
MAP3K7IP1	A8K6K3	1.06545e-08	1.84e-14	TRUE	6.68	3.34	-3.34
MAP4.1	E7EVA0	3.01853e-06	0.00318	TRUE	2.33	1.16	-1.16
MAP4.3	Q6NX68	1.42756e-07	1.21e-07	TRUE	4.89	2.44	-2.44
MAPK12	P53778	3.23331e-07	4.9e-06	TRUE	4.16	2.08	-2.08
MAPK6	Q16659	4.8821e-06	0.00772	TRUE	6.03	3.02	-3.02
MAPKAP1	A0A024R863	1.41634e-06	0.000585	TRUE	4.2	2.1	-2.1
MAPKAPK5	Q8IW41	1.03e-07	2.12e-08	TRUE	4.63	2.32	-2.32
2020-03-02	Q969Z3	4.70598e-06	0.00726	TRUE	-2.17	-1.08	1.08
MCM5	B1AHB0	5.00997e-06	0.00805	TRUE	1.74	0.871	-0.871
MGA	B9EGR5	1.76824e-06	0.000997	TRUE	4.22	2.11	-2.11
MGC20255	A0A024R0L2	5.2056e-06	0.00858	TRUE	-2.5	-1.25	1.25
MGC4268	A0A024RAG1	1.01622e-07	1.96e-08	TRUE	-3.52	-1.76	1.76
MICAL3	Q7RTP6	4.80726e-07	2.17e-05	TRUE	-2.75	-1.37	1.37
MICU2	A0A0S2Z6V5	8.88642e-07	0.000165	TRUE	-2.47	-1.23	1.23
MKL1	E7ER32	3.78271e-06	0.00493	TRUE	4.42	2.21	-2.21
MLLT4	A0A1P7ZIN0	2.29937e-07	1.15e-06	TRUE	4.17	2.08	-2.08
MOB1A	Q9H8S9	7.10811e-07	8.27e-05	TRUE	4.68	2.34	-2.34
MPHOSPH9	A0A0A0MTP3	6.40222e-06	0.012	TRUE	3.19	1.6	-1.6
MPP7	B3KQ45	1.25526e-06	0.000428	TRUE	-2.27	-1.13	1.13
MRPL16	Q9NX20	5.69681e-06	0.00994	TRUE	-1.76	-0.879	0.879
MRPS27	A0A024RAJ1	1.12988e-05	0.0264	TRUE	2.29	1.14	-1.14
MSRB2	Q9Y3D2	3.85395e-07	9.69e-06	TRUE	-2.91	-1.45	1.45
MTHFD1L	A0A087WVM4	1.02213e-07	2.03e-08	TRUE	3.66	1.83	-1.83
MTM1	A8K6P5	1.87047e-06	0.00114	TRUE	3.67	1.84	-1.84
MTMR12	Q9C0I1	6.11455e-08	8.6e-10	TRUE	4.06	2.03	-2.03
MVB12A	E9PQA6	1.08878e-05	0.0252	TRUE	-2.11	-1.06	1.06
MYCBP	A0A087WV05	1.59075e-06	0.000779	TRUE	2.71	1.35	-1.35
NDUFB4	O95168	1.05464e-06	0.00027	TRUE	-2.36	-1.18	1.18
NET1	Q5SQI5	1.97933e-06	0.00129	TRUE	3.24	1.62	-1.62
NLGN2	Q8NFZ4	9.09405e-07	0.000176	TRUE	4.22	2.11	-2.11
NLGN4X	B3KP11	9.00161e-08	9.6e-09	TRUE	5.37	2.68	-2.68
NOC4L	Q9BVI4	9.35691e-06	0.0207	TRUE	2.33	1.17	-1.17
NPEPPS	E9PLK3	6.22106e-07	5.37e-05	TRUE	3.9	1.95	-1.95
NPTN	Q9Y639	2.02239e-06	0.00135	TRUE	1.94	0.97	-0.97
NS5ATP4A	Q09GN0	2.91779e-07	3.23e-06	TRUE	4.75	2.38	-2.38
NSFL1C	F2Z2K0	8.26324e-07	0.000132	TRUE	4.42	2.21	-2.21
NT5C2	A8K6K2	3.55734e-08	1.85e-11	TRUE	4.93	2.46	-2.46
NUCB1	Q53GX6	6.29623e-08	1.03e-09	TRUE	5.39	2.69	-2.69
NUP43	A0PJK4	1.52389e-07	1.66e-07	TRUE	-2.75	-1.38	1.38
NUP85	Q9BW27	1.68655e-06	0.000895	TRUE	3.47	1.73	-1.73
NYAP2	Q9P242	7.09036e-07	8.21e-05	TRUE	5.19	2.59	-2.59
ODR4	Q5SWX8	5.73963e-07	4.09e-05	TRUE	3.61	1.81	-1.81
OTUD4	Q01804	5.39969e-06	0.00912	TRUE	2.82	1.41	-1.41
OTULIN	Q96BN8	1.49825e-07	1.53e-07	TRUE	14.3	7.16	-7.16
PAFAH1B1	P43034	4.49544e-06	0.00672	TRUE	4.24	2.12	-2.12
PAK1	B3KNX7	2.85866e-06	0.00284	TRUE	2.64	1.32	-1.32
PDCD2L	Q9BRP1	1.37374e-05	0.034	TRUE	2.85	1.42	-1.42
PDE8B	O95263	2.22422e-07	9.96e-07	TRUE	3.87	1.93	-1.93
PDGFA	H7BYW6	1.07297e-05	0.0247	TRUE	2.3	1.15	-1.15
PDZGEF1	Q4W5Q4	8.08038e-08	4.9e-09	TRUE	8.05	4.03	-4.03
PFKFB2	O60825	3.16529e-08	7.35e-12	TRUE	3.65	1.83	-1.83
PFKFB3	Q16875	2.91889e-08	3.86e-12	TRUE	5.14	2.57	-2.57
PGLS	A0A0K0K1K7	1.06179e-07	2.52e-08	TRUE	6.81	3.41	-3.41
PHLDA3	Q9Y5J5	6.43555e-07	5.99e-05	TRUE	-2.94	-1.47	1.47
PHLPP1	O60346	1.29114e-06	0.000461	TRUE	2.59	1.29	-1.29
PIH1D1	M0R3A4	4.30942e-06	0.00624	TRUE	-2.31	-1.15	1.15
PIK4CA variant protein	B4DYG5	2.74574e-07	2.5e-06	TRUE	4.18	2.09	-2.09
PIP4K2C	Q8TBX8	1.38375e-06	0.000552	TRUE	3.03	1.52	-1.52
PIP5K1A	A6PW57	1.14094e-08	1.84e-14	TRUE	-5.4	-2.7	2.7
PITHD1	Q9GZP4	4.55025e-06	0.00686	TRUE	-2.69	-1.35	1.35
PKN3	A0A024R8D6	1.28426e-07	7.1e-08	TRUE	-4.25	-2.12	2.12
PKP4	Q4W5T8	1.15631e-06	0.000345	TRUE	3.77	1.88	-1.88
PLBD2	Q8NHP8	7.97576e-07	0.000119	TRUE	-3.25	-1.62	1.62
PLCB3	Q01970	6.64786e-08	1.44e-09	TRUE	4.67	2.34	-2.34
PLD1	Q59EA4	7.09264e-06	0.014	TRUE	2.87	1.43	-1.43
PLEKHA2	A8K727	6.41483e-08	1.15e-09	TRUE	5.12	2.56	-2.56
PLK1	B2R841	1.14544e-06	0.000337	TRUE	2.24	1.12	-1.12
PLOD2	E7ETU9	2.10501e-06	0.00147	TRUE	2.94	1.47	-1.47
POLA2	Q14181	4.52388e-06	0.00679	TRUE	2.8	1.4	-1.4
POP4	O95707	1.49487e-05	0.0377	TRUE	1.79	0.896	-0.896
PPFIBP1.1	Q86W92	1.41096e-05	0.0351	TRUE	1.92	0.959	-0.959
PPHLN1	F8W0Q9	4.5324e-06	0.00681	TRUE	4.23	2.12	-2.12
PPIL2	A8K0I0	9.6771e-07	0.000212	TRUE	-2.57	-1.29	1.29
PPM1B	O75688	1.92881e-06	0.00122	TRUE	3.98	1.99	-1.99
PPP1R9B	D3DTX6	1.22698e-05	0.0294	TRUE	-2.37	-1.19	1.19
PPP4C	H3BV22	7.51445e-06	0.0152	TRUE	2.24	1.12	-1.12
PPP4R2	Q9NY27	3.02328e-08	5.14e-12	TRUE	4.07	2.04	-2.04
PRCC	A0A0S2Z470	6.0235e-06	0.0109	TRUE	1.61	0.803	-0.803
PRKD2	B4DTS2	1.29325e-05	0.0315	TRUE	3.22	1.61	-1.61
PRKRIP1	A0A024QYV5	9.24529e-06	0.0204	TRUE	-2.21	-1.11	1.11
PRPF31	Q8WWY3	5.89963e-07	4.5e-05	TRUE	2.92	1.46	-1.46
PRPS2	A0A140VK41	1.73912e-06	0.00096	TRUE	3.28	1.64	-1.64
PSMA4	B2RDG0	1.47846e-05	0.0372	TRUE	2.83	1.42	-1.42
PSMD8	R4GMR5	3.50903e-06	0.00428	TRUE	2.29	1.14	-1.14
PTE1	Q6FHI2	5.87193e-08	6.68e-10	TRUE	10.3	5.14	-5.14
Q9UPD3	Q9UPD3	9.29633e-06	0.0205	TRUE	3	1.5	-1.5
RAE1	P78406	1.76527e-05	0.046	TRUE	2.07	1.03	-1.03
RANBP9	A0A024QZW3	3.38251e-06	0.00399	TRUE	2.14	1.07	-1.07
RAPGEF2	H0Y905	1.84395e-07	4.28e-07	TRUE	4.55	2.27	-2.27
RAPGEF6	B2RTU6	2.2863e-08	4.62e-13	TRUE	7.14	3.57	-3.57
RASAL2	Q6P4F9	1.46743e-07	1.39e-07	TRUE	5.36	2.68	-2.68
RASAL2.1	Q9UJF2	3.6028e-08	2.04e-11	TRUE	7.12	3.56	-3.56
RASSF1	Q9NS23	1.737e-08	3.34e-14	TRUE	4.59	2.29	-2.29
RBM10	A0A0A0MR66	6.09144e-09	1.84e-14	TRUE	6.98	3.49	-3.49
RBM5	A0A024R2U6	3.09891e-06	0.00336	TRUE	2.14	1.07	-1.07
RBM6	P78332	7.33222e-08	2.7e-09	TRUE	4.39	2.2	-2.2
RCN2	Q14257	3.8512e-06	0.00509	TRUE	2.5	1.25	-1.25
REXO2	H0YG54	6.57473e-07	6.42e-05	TRUE	2.75	1.38	-1.38
RHOC	Q5JR08	3.34514e-06	0.00391	TRUE	-2.53	-1.26	1.26
RHPN2P1	A8MT19	1.70118e-08	3.34e-14	TRUE	-4.65	-2.32	2.32
RICTOR	Q6R327	2.04731e-07	6.91e-07	TRUE	6.93	3.46	-3.46
ROCK1	D9ZGF8	7.69496e-06	0.0157	TRUE	2.19	1.1	-1.1
RPP30	P78346	7.4491e-06	0.015	TRUE	1.98	0.99	-0.99
RPS15	K7EJ78	1.34899e-05	0.0332	TRUE	2.74	1.37	-1.37
RPS6KA3	P51812	1.04155e-08	1.84e-14	TRUE	7.44	3.72	-3.72
RWDD2B	Q53FD2	1.1367e-05	0.0266	TRUE	-1.51	-0.757	0.757
S100A16	Q96FQ6	5.21266e-07	2.92e-05	TRUE	-2.97	-1.49	1.49
SAP18	X6RAL5	2.2081e-07	9.65e-07	TRUE	-4.07	-2.03	2.03
SBF1	G5E933	1.99181e-06	0.00131	TRUE	2.24	1.12	-1.12
SCD	O00767	6.6751e-06	0.0128	TRUE	3.58	1.79	-1.79
SDCCAG3	Q96C92	4.96051e-08	2.12e-10	TRUE	8.31	4.16	-4.16
SEC23B	B4DJW8	1.54993e-05	0.0394	TRUE	2.25	1.12	-1.12
SEC24A	B4E205	8.59374e-06	0.0184	TRUE	2.34	1.17	-1.17
SEC24B	O95487	7.18938e-06	0.0143	TRUE	3.3	1.65	-1.65
SEC61A1	B3KNF6	3.84827e-06	0.00509	TRUE	-2.6	-1.3	1.3
SEMA4C	Q9C0C4	4.40902e-07	1.59e-05	TRUE	5.28	2.64	-2.64
2020-09-11	D6RGI3	6.21946e-06	0.0115	TRUE	-2.85	-1.43	1.43
SH3BP4	A8K594	7.58819e-09	1.84e-14	TRUE	7.22	3.61	-3.61
SHC1	B4DL02	1.14e-06	0.000333	TRUE	2.89	1.44	-1.44
SHKBP1	M0R2P6	2.91897e-09	1.84e-14	TRUE	12.3	6.13	-6.13
SLC12A4	B4DF30	1.16648e-05	0.0275	TRUE	3.31	1.66	-1.66
SLC16A1	B4E106	2.54872e-07	1.81e-06	TRUE	4.13	2.07	-2.07
SLC1A3	B4DHC6	8.03829e-09	1.84e-14	TRUE	5.05	2.52	-2.52
SLC1A5	Q71UA6	1.68624e-05	0.0436	TRUE	2.44	1.22	-1.22
SLC25A4	A0A0S2Z3H3	1.65873e-05	0.0428	TRUE	-1.66	-0.829	0.829
SLC4A7.1	E9PFN4	3.2397e-10	1.84e-14	TRUE	7.87	3.94	-3.94
SLC4A7.2	C9JRP1	5.53674e-08	4.55e-10	TRUE	9.2	4.6	-4.6
SLC4A7.3	H7C3C4	1.94011e-09	1.84e-14	TRUE	6.76	3.38	-3.38
SLITRK5	Q4QQH1	1.36668e-07	9.74e-08	TRUE	5.22	2.61	-2.61
SMAD2	B7Z5N5	5.488e-07	3.51e-05	TRUE	2.67	1.34	-1.34
SMAP1	B2RDK5	1.07652e-05	0.0248	TRUE	3.21	1.6	-1.6
SMYD3	Q9H7B4	6.77916e-06	0.0131	TRUE	2.77	1.38	-1.38
SNAP29	O95721	2.01993e-06	0.00135	TRUE	2.41	1.21	-1.21
SNX1	Q59GU6	1.42861e-06	0.000598	TRUE	4.21	2.11	-2.11
SNX27.1	Q96L92	9.42138e-09	1.84e-14	TRUE	16.1	8.03	-8.03
SNX5	Q53FH8	9.77965e-06	0.022	TRUE	2.89	1.44	-1.44
SNX6	A8K885	5.04369e-06	0.00813	TRUE	2.22	1.11	-1.11
SORBS2	B7Z997	3.26994e-06	0.00374	TRUE	-2.37	-1.19	1.19
SPIN	A0A024R297	1.18798e-06	0.00037	TRUE	2.73	1.37	-1.37
SPIN3	Q5JUX0	6.08358e-06	0.0111	TRUE	2.54	1.27	-1.27
SPIN4	X6R8Y7	3.9284e-06	0.00528	TRUE	5	2.5	-2.5
SRP46	A0A024R3A8	1.26925e-05	0.0307	TRUE	-2.23	-1.12	1.12
SRP9	Q6P2S0	7.20307e-06	0.0143	TRUE	2.89	1.44	-1.44
SRSF10	Q5JRI1	1.30817e-07	7.8e-08	TRUE	-3.42	-1.71	1.71
SSR1	B2R6N9	3.44699e-06	0.00414	TRUE	4.1	2.05	-2.05
STAT1	P42224	1.51112e-08	1.84e-14	TRUE	4.67	2.34	-2.34
STAT3	P40763	1.03743e-05	0.0237	TRUE	1.98	0.991	-0.991
STEAP3	A0A024RAD7	5.73737e-09	1.84e-14	TRUE	8.85	4.42	-4.42
STK19	B4E0M4	7.3699e-06	0.0148	TRUE	-1.96	-0.98	0.98
STK38	A0A024RD18	4.28497e-06	0.00618	TRUE	2.79	1.4	-1.4
STK38L	Q9Y2H1	6.64836e-08	1.44e-09	TRUE	5.56	2.78	-2.78
STOM	B4E2V5	1.54661e-05	0.0393	TRUE	1.52	0.759	-0.759
SYNJ1	A0A0D9SGJ6	1.4103e-05	0.0351	TRUE	3.36	1.68	-1.68
TAB2	Q9NYJ8	1.94958e-07	5.54e-07	TRUE	4.11	2.05	-2.05
TAB3	Q8N5C8	9.99738e-09	1.84e-14	TRUE	6.4	3.2	-3.2
TANC1	Q9C0D5	2.60346e-08	1.47e-12	TRUE	6.26	3.13	-3.13
TANC2	J3QQY7	8.21239e-09	1.84e-14	TRUE	8.25	4.13	-4.13
TANC2.1	Q9HCD6	3.58895e-08	1.98e-11	TRUE	10	5.02	-5.02
TBC1D5	B9A6K1	1.68763e-08	3.34e-14	TRUE	4.74	2.37	-2.37
TCEANC2	X6R7X0	3.70217e-07	8.34e-06	TRUE	-3	-1.5	1.5
TGFBI	C7FFS5	4.34143e-08	7.81e-11	TRUE	-5.05	-2.53	2.53
TGFBR1	B4DY26	1.49157e-05	0.0376	TRUE	3.27	1.64	-1.64
THEM6	Q8WUY1	1.07645e-05	0.0248	TRUE	1.92	0.959	-0.959
TJP1	G3V1L9	1.09361e-05	0.0253	TRUE	1.77	0.886	-0.886
TJP1.1	G5E9E7	4.32692e-08	7.63e-11	TRUE	3.61	1.8	-1.8
TJP2.1	Q9UDY2	6.22447e-09	1.84e-14	TRUE	6.88	3.44	-3.44
TLL2	Q9Y6L7	1.14133e-08	1.84e-14	TRUE	6.3	3.15	-3.15
TMEM209	A0A140VJX5	2.08469e-06	0.00144	TRUE	2.51	1.26	-1.26
TMEM45A	J3KQ06	9.11983e-06	0.02	TRUE	2.51	1.26	-1.26
TNFRSF6	Q6ICT6	5.54998e-06	0.00954	TRUE	2.89	1.44	-1.44
TNRC6B	A0A024R1T4	4.92718e-06	0.00783	TRUE	2.6	1.3	-1.3
TRAF7	B3KQY7	3.05239e-07	3.9e-06	TRUE	5.58	2.79	-2.79
TRIM27	A0A1U9X8R9	2.61255e-07	2.02e-06	TRUE	5.19	2.59	-2.59
TRIP4	Q15650	9.41979e-06	0.0209	TRUE	-3.1	-1.55	1.55
TRIP6	Q15654	9.69938e-06	0.0217	TRUE	2.14	1.07	-1.07
TSEN34	B0V3J0	1.03194e-05	0.0235	TRUE	-2.51	-1.26	1.26
TTC17	Q96AE7	3.19355e-07	4.67e-06	TRUE	4.08	2.04	-2.04
TTC7A	Q9ULT0	1.96645e-08	1.13e-13	TRUE	4.48	2.24	-2.24
TUBGCP2	Q53EQ3	3.86131e-06	0.00512	TRUE	4.38	2.19	-2.19
UBE2E1	C9J2P0	4.65934e-06	0.00714	TRUE	-2.78	-1.39	1.39
UBE3A	Q9BUI6	7.25861e-09	1.84e-14	TRUE	7.28	3.64	-3.64
UBXN4	Q92575	2.18791e-06	0.0016	TRUE	2.53	1.27	-1.27
UBXN6	K7EP32	5.40354e-06	0.00913	TRUE	-1.9	-0.952	0.952
UNC84B	A0A024R1P7	1.05728e-05	0.0243	TRUE	1.9	0.949	-0.949
USP15	Q9Y4E8	2.19584e-08	3.22e-13	TRUE	5.43	2.71	-2.71
USP25	Q9UHP3	1.07584e-05	0.0248	TRUE	-2.16	-1.08	1.08
USP33	Q8TEY7	1.25228e-06	0.000425	TRUE	3.12	1.56	-1.56
USP5	A0A140VJZ1	1.61465e-05	0.0414	TRUE	2.96	1.48	-1.48
USP6NL	X6RAB3	2.51354e-06	0.00216	TRUE	3.48	1.74	-1.74
USP7	H3BND8	3.12398e-06	0.00341	TRUE	2.52	1.26	-1.26
VANGL1	A0A024R0E3	3.81458e-08	3.06e-11	TRUE	7.82	3.91	-3.91
VPS26B	A0A024R3L9	1.46145e-06	0.000633	TRUE	4.24	2.12	-2.12
VPS35	Q96QK1	2.65851e-06	0.00243	TRUE	3.74	1.87	-1.87
VPS41	B2RB94	6.35174e-06	0.0118	TRUE	4.62	2.31	-2.31
VWA8	A3KMH1	2.2707e-09	1.84e-14	TRUE	6.57	3.29	-3.29
WAPAL	B2RTX8	7.67526e-08	3.58e-09	TRUE	3.82	1.91	-1.91
WARS	A0A024R6K8	3.06072e-07	3.94e-06	TRUE	3.14	1.57	-1.57
WASH	A9QQ22	1.3147e-05	0.0321	TRUE	5.31	2.65	-2.65
WASH3P	C4AMC7	6.241e-07	5.42e-05	TRUE	6.84	3.42	-3.42
WDR26	H0Y9R3	1.82563e-06	0.00107	TRUE	2.7	1.35	-1.35
WDR45L	A0A024R8U4	6.33837e-09	1.84e-14	TRUE	8.47	4.24	-4.24
XIAP	P98170	8.18645e-07	0.000128	TRUE	3.67	1.83	-1.83
XPA	P23025	1.48808e-06	0.000661	TRUE	-3.04	-1.52	1.52
XPR1	A0A024R911	5.62882e-09	1.84e-14	TRUE	9.27	4.63	-4.63
YAP1	P46937	6.40997e-06	0.012	TRUE	2.91	1.45	-1.45
YWHAG	P61981	7.49699e-06	0.0152	TRUE	3.15	1.58	-1.58
ZBTB5	Q5T942	8.82702e-07	0.000161	TRUE	5.36	2.68	-2.68
ZC3H13	Q6PJ96	9.84253e-06	0.0221	TRUE	-1.65	-0.825	0.825
ZFAND1	Q8TCF1	5.99571e-06	0.0108	TRUE	3.36	1.68	-1.68
ZNF639	J3KR59	5.66278e-06	0.00985	TRUE	3.56	1.78	-1.78
ZYX	Q15942	7.61881e-06	0.0155	TRUE	1.58	0.791	-0.791
